# Supplementary material for: Copy Number Variation and Transposable Elements Feature in Recent, Ongoing Adaptation at the Cyp6g1 Locus
Source: PLoS Genet. 2010 Jun 24;6(6):e1000998. doi: 10.1371/journal.pgen.1000998 (PMC2891717; doi:10.1371/journal.pgen.1000998)
Supplement: Table S2 — Fly stocks used in this study. Shows the name, origin, date of collection, supplier, degree of inbreeding and Cyp6g1 allele type of the fly lines used in this study. (0.05 MB XLS) [file pgen.1000998.s006.xls]

## Sheet: Sup_Table1.csv
Line	Country	Location	Position (latt./long.)	Date	Source	homozygosity	Allele
C7	Australia	Coffs Harbour	30˚16S, 153˚07'E	2002	AH	isochromosomal II	AA
DJ33i	Australia	Sarina	21˚23S, 149˚17'E	2002	AH	isochromosomal II	AA
RB117	Australia	Redland Bay	27˚36S, 153˚18'E	2002	AH	isochromosomal II	AA
RK24	Australia	southern Tasmania	42˚45S, 147˚13'E	2002	AH	isochromosomal II	AA
TR2	Australia	North Tasmania	41˚19S, 147˚04'E	2002	AH	isochromosomal II	AA
RK146	Australia	southern Tasmania	42˚45S, 147˚13'E	2002	AH	isochromosomal II	BA
HikoneR	Japan	Hikone		1952	Bloomington		BA
MV8ii	Australia	Miriam Vale	24˚20S, 151˚35'E	2002	AH	isochromosomal II	BA
N12	Australia	Rainbow beach	25˚56S, 153˚31'E	2002	AH	isochromosomal II	BP
A97	Australia	Alstonville	28˚49S, 153˚26'E	2002	AH	isochromosomal II	BP
K87i	Australia	Kingscliff	28˚17S, 153˚31'E	2002	AH	isochromosomal II	BP
CT49B	Australia	Cape Tribulation	16˚05S, 145˚28'E	2002	AH	isochromosomal II	BP
DJ21	Australia	Sarina	21˚23S, 149˚17'E	2002	AH	isochromosomal II	BP
Celera					Bloomington	isogenic	M
BG4	Australia	Bega	36˚40S, 149˚54'E	2002	AH	isochromosomal II	M
Amherst 3	USA	Amherst 3		1939	S O'N		M
MW 46-2	Malawi				CL	isochromosomal II and III	M
ICJ84	Japan			2004		isochromosomal II and III	AA
ICJ68	Japan			2004		isochromosomal II and III	BA
ICC 37	Australia	Coldstream	37˚43S, 145˚22'E	2008		isochromosomal II and III	M
ICC 70a	Australia	Coldstream	37˚43S, 145˚22'E	2008		isochromosomal II and III	BA
ICC 18biv	Australia	Coldstream	37˚43S, 145˚22'E	2008		isochromosomal II and III	BP
MW 6-3	Malawi				CL	isochromosomal II	M
MW 9-2	Malawi				CL	isochromosomal II	M
MW 11-13	Malawi				CL	isochromosomal II	M
MW 25-5	Malawi				CL	isochromosomal II	M
MW 27-12	Malawi				CL	isochromosomal II	M
MW 38-5	Malawi				CL	isochromosomal II	M
MW 28-5	Malawi				CL	isochromosomal II and III	M
MW 56-4	Malawi				CL	isochromosomal II and III	M
MW 63-5	Malawi				CL	isochromosomal II and III	M
BG 12	Australia	Bega		2005	AH	isofemale line crossed to M strain	M
BG 19	Australia	Bega		2005	AH	isofemale line crossed to M strain	BP
BG 20	Australia	Bega		2005	AH	isofemale line crossed to M strain	BP
BG 9	Australia	Bega		2005	AH	isofemale line crossed to M strain	BA
DR 1	Australia	Dromana		2005	AH	isofemale line crossed to M strain	BP
DR 11	Australia	Dromana		2005	AH	isofemale line crossed to M strain	BP
DR 14	Australia	Dromana		2005	AH	isofemale line crossed to M strain	BA
DR 21	Australia	Dromana		2005	AH	isofemale line crossed to M strain	M
DR12	Australia	Dromana		2005	AH	isofemale line crossed to M strain	BA
DR22	Australia	Dromana		2005	AH	isofemale line crossed to M strain	BA
GW 16	Australia	Glen Waverly		2005	AH	isofemale line crossed to M strain	BP'
GW 7	Australia	Glen Waverly		2005	AH	isofemale line crossed to M strain	AA
IA 2	Australia			2005	AH	isofemale line crossed to M strain	AA
IB 2	Australia			2005	AH	isofemale line crossed to M strain	BP
IB 4	Australia			2005	AH	isofemale line crossed to M strain	BP
IC 16	Australia			2005	AH	isofemale line crossed to M strain	BP
IC 39	Australia			2005	AH	isofemale line crossed to M strain	BP
IC 43	Australia			2005	AH	isofemale line crossed to M strain	BP
IC 5	Australia			2005	AH	isofemale line crossed to M strain	BP
IE 1	Australia			2005	AH	isofemale line crossed to M strain	BA
IE 15	Australia			2005	AH	isofemale line crossed to M strain	BP
IE 6	Australia			2005	AH	isofemale line crossed to M strain	BA
IW 2	Australia			2005	AH	isofemale line crossed to M strain	BP
IW 5	Australia			2005	AH	isofemale line crossed to M strain	BP
IW 7	Australia			2005	AH	isofemale line crossed to M strain	BP
JE 8	Australia	Cape Tribulation		2005	AH	isofemale line crossed to M strain	BP
JE 9	Australia	Cape Tribulation		2005	AH	isofemale line crossed to M strain	BP
JE10	Australia	Cape Tribulation		2005	AH	isofemale line crossed to M strain	BP'
JE11	Australia	Cape Tribulation		2005	AH	isofemale line crossed to M strain	BP
JE13	Australia	Cape Tribulation		2005	AH	isofemale line crossed to M strain	BP
JE15	Australia	Cape Tribulation		2005	AH	isofemale line crossed to M strain	BP'
JH 1	Australia	Cape Tribulation		2005	AH	isofemale line crossed to M strain	BP
JH 14	Australia	Cape Tribulation		2005	AH	isofemale line crossed to M strain	BA
JH 15	Australia	Cape Tribulation		2005	AH	isofemale line crossed to M strain	BP
JH 33	Australia	Cape Tribulation		2005	AH	isofemale line crossed to M strain	BP
JH16	Australia	Cape Tribulation		2005	AH	isofemale line crossed to M strain	BP
JH19	Australia	Cape Tribulation		2005	AH	isofemale line crossed to M strain	BA
JH6	Australia	Cape Tribulation		2005	AH	isofemale line crossed to M strain	BP
JH7	Australia	Cape Tribulation		2005	AH	isofemale line crossed to M strain	BP
JH8	Australia	Cape Tribulation		2005	AH	isofemale line crossed to M strain	BP
JK 31	Australia	Cardwell		2005	AH	isofemale line crossed to M strain	BP
JK 6	Australia	Cardwell		2005	AH	isofemale line crossed to M strain	BP
JPL 14	Australia	Innisfail		2005	AH	isofemale line crossed to M strain	BA
JPl 20	Australia	Innisfail		2005	AH	isofemale line crossed to M strain	BP
JPl 6	Australia	Innisfail		2005	AH	isofemale line crossed to M strain	BP
JPL5	Australia	Innisfail		2005	AH	isofemale line crossed to M strain	BP
JT 1	Australia	Maryborough		2005	AH	isofemale line crossed to M strain	BP
JT 25	Australia	Maryborough		2005	AH	isofemale line crossed to M strain	BP
JT 46	Australia	Maryborough		2005	AH	isofemale line crossed to M strain	BA
KB 28	Australia	Brisbane		2005	AH	isofemale line crossed to M strain	BP
KB 49	Australia	Brisbane		2005	AH	isofemale line crossed to M strain	AA
KB 66	Australia	Brisbane		2005	AH	isofemale line crossed to M strain	M
KB30	Australia	Brisbane		2005	AH	isofemale line crossed to M strain	BA
KB41	Australia	Brisbane		2005	AH	isofemale line crossed to M strain	BA
KB51	Australia	Brisbane		2005	AH	isofemale line crossed to M strain	BA
KB63	Australia	Brisbane		2005	AH	isofemale line crossed to M strain	BA
KC 3	Australia	Kingscliff		2005	AH	isofemale line crossed to M strain	BA
KC 4	Australia	Kingscliff		2005	AH	isofemale line crossed to M strain	BA
KC 7	Australia	Kingscliff		2005	AH	isofemale line crossed to M strain	BP
KC 8	Australia	Kingscliff		2005	AH	isofemale line crossed to M strain	BP
KC10	Australia	Kingscliff		2005	AH	isofemale line crossed to M strain	BP
KJ 78	Australia	Coffs Harbour		2005	AH	isofemale line crossed to M strain	BP
KJ 79	Australia	Coffs Harbour		2005	AH	isofemale line crossed to M strain	AA
KJ 85	Australia	Coffs Harbour		2005	AH	isofemale line crossed to M strain	BP
KL 12	Australia	Port Maquarie		2005	AH	isofemale line crossed to M strain	BA
KL 22	Australia	Port Maquarie		2005	AH	isofemale line crossed to M strain	BA
KL 7	Australia	Port Maquarie		2005	AH	isofemale line crossed to M strain	M
KL10	Australia	Port Maquarie		2005	AH	isofemale line crossed to M strain	BA
KL18	Australia	Port Maquarie		2005	AH	isofemale line crossed to M strain	AA
KL19	Australia	Port Maquarie		2005	AH	isofemale line crossed to M strain	BP
KM2	Australia			2005	AH	isofemale line crossed to M strain	M
NW 11	Australia	Nowra		2005	AH	isofemale line crossed to M strain	AA
NW 5	Australia	Nowra		2005	AH	isofemale line crossed to M strain	BA
NW10	Australia	Nowra		2005	AH	isofemale line crossed to M strain	BA
NW16	Australia	Nowra		2005	AH	isofemale line crossed to M strain	BA
NW20	Australia	Nowra		2005	AH	isofemale line crossed to M strain	BA
NW7	Australia	Nowra		2005	AH	isofemale line crossed to M strain	BA
S 14	Australia	Sorrel		2005	AH	isofemale line crossed to M strain	AA
S 39	Australia	Sorrel		2005	AH	isofemale line crossed to M strain	AA
S 41	Australia	Sorrel		2005	AH	isofemale line crossed to M strain	AA
S 42	Australia	Sorrel		2005	AH	isofemale line crossed to M strain	BA
S10	Australia	Sorrel		2005	AH	isofemale line crossed to M strain	BA
S11	Australia	Sorrel		2005	AH	isofemale line crossed to M strain	AA
S16	Australia	Sorrel		2005	AH	isofemale line crossed to M strain	BA
S16	Australia	Sorrel		2005	AH	isofemale line crossed to M strain	BA
S19	Australia	Sorrel		2005	AH	isofemale line crossed to M strain	BA
S21	Australia	Sorrel		2005	AH	isofemale line crossed to M strain	BA
S25	Australia	Sorrel		2005	AH	isofemale line crossed to M strain	BA
S27	Australia	Sorrel		2005	AH	isofemale line crossed to M strain	BA
S28	Australia	Sorrel		2005	AH	isofemale line crossed to M strain	BA
S30	Australia	Sorrel		2005	AH	isofemale line crossed to M strain	AA
S31	Australia	Sorrel		2005	AH	isofemale line crossed to M strain	AA
S33	Australia	Sorrel		2005	AH	isofemale line crossed to M strain	BA
S38	Australia	Sorrel		2005	AH	isofemale line crossed to M strain	BA
S43	Australia	Sorrel		2005	AH	isofemale line crossed to M strain	BA
S46	Australia	Sorrel		2005	AH	isofemale line crossed to M strain	BA
S5	Australia	Sorrel		2005	AH	isofemale line crossed to M strain	BA
S6	Australia	Sorrel		2005	AH	isofemale line crossed to M strain	AA
Syd 19	Australia	Sydney		2005	AH	isofemale line crossed to M strain	BA
Syd 2	Australia	Sydney		2005	AH	isofemale line crossed to M strain	BP
Syd 21	Australia	Sydney		2005	AH	isofemale line crossed to M strain	M
Syd 23	Australia	Sydney		2005	AH	isofemale line crossed to M strain	AA
Syd10	Australia	Sydney		2005	AH	isofemale line crossed to M strain	AA
OKY18	Japan	Okayama		2004	Ehime	isofemale line crossed to M strain	BA
OKY19	Japan	Okayama		2004	Ehime	isofemale line crossed to M strain	BA
OKY20	Japan	Okayama		2004	Ehime	isofemale line crossed to M strain	AA
OKY21	Japan	Okayama		2004	Ehime	isofemale line crossed to M strain	BA
OKY22	Japan	Okayama		2004	Ehime	isofemale line crossed to M strain	BA
OKY23	Japan	Okayama		2004	Ehime	isofemale line crossed to M strain	AA
OKY24	Japan	Okayama		2004	Ehime	isofemale line crossed to M strain	BA
OKY25	Japan	Okayama		2004	Ehime	isofemale line crossed to M strain	BA
OKY1	Japan	Okayama		2004	Ehime	isofemale line crossed to M strain	AA
OKY2	Japan	Okayama		2004	Ehime	isofemale line crossed to M strain	BA
OKY3	Japan	Okayama		2004	Ehime	isofemale line crossed to M strain	BA
OKY4	Japan	Okayama		2004	Ehime	isofemale line crossed to M strain	BA
OKY6	Japan	Okayama		2004	Ehime	isofemale line crossed to M strain	M
OKY8	Japan	Okayama		2004	Ehime	isofemale line crossed to M strain	M
OKY9	Japan	Okayama		2004	Ehime	isofemale line crossed to M strain	BA
OKY12	Japan	Okayama		2004	Ehime	isofemale line crossed to M strain	BA
OKY13	Japan	Okayama		2004	Ehime	isofemale line crossed to M strain	BA
OKY14	Japan	Okayama		2004	Ehime	isofemale line crossed to M strain	AA
OKY15	Japan	Okayama		2004	Ehime	isofemale line crossed to M strain	BA
OKY17	Japan	Okayama		2004	Ehime	isofemale line crossed to M strain	BA
734A	USA	North Carolina			CL	isogenic	AA
375A	USA	North Carolina			CL	isogenic	AA
787A	USA	North Carolina			CL	isogenic	AA
765A	USA	North Carolina			CL	isogenic	AA
301A	USA	North Carolina			CL	isogenic	AA
358A	USA	North Carolina			CL	isogenic	AA
737A	USA	North Carolina			CL	isogenic	AA
322A	USA	North Carolina			CL	isogenic	AA
732A	USA	North Carolina			CL	isogenic	AA
822A	USA	North Carolina			CL	isogenic	AA
367A	USA	North Carolina			CL	isogenic	AA
335A	USA	North Carolina			CL	isogenic	AA
309A	USA	North Carolina			CL	isogenic	AA
797A	USA	North Carolina			CL	isogenic	AA
774A	USA	North Carolina			CL	isogenic	AA
357A	USA	North Carolina			CL	isogenic	BA
332A	USA	North Carolina			CL	isogenic	BA
359A	USA	North Carolina			CL	isogenic	BA
705A	USA	North Carolina			CL	isogenic	BA
73-A	USA	North Carolina			CL	isogenic	BA
736A	USA	North Carolina			CL	isogenic	BA
3887	USA	Georgia		1966	Bloomington	isofemale	AA
3	Japan	Hikone		1952	Bloomington	isofemale	AA
3850	USA	New York		1961	Bloomington	isofemale	BA
3880	USA	Ohio		1966	Bloomington	isofemale	BA
3885	USA	Georgia		1966	Bloomington	isofemale	BA
3862	Spain	Pyrenees		1965	Bloomington	isofemale	BA
4	Japan	Hikone		1952	Bloomington	isofemale	BA
3851	USA	New York		1966	Bloomington	isofemale	BA
3886	USA	Georgia		1966	Bloomington	isofemale	AA
3870	USA	California		1963	Bloomington	isofemale	BA
3869	USA	California		1963	Bloomington	isofemale	BA
3894	USA	North Carolina		1966	Bloomington	isofemale	BA
3846	South Africa	Capetown		1954	Bloomington	isofemale	M
3854	South Africa	Koriba Dam		1963	Bloomington	isofemale	M
3861	Portugal	Maderia		1965	Bloomington	isofemale	M
3875	Greece	Athens		1965	Bloomington	isofemale	M
3866	Portugal	Madeira		1965	Bloomington	isofemale	M
3868	Portugal	Madeira		1965	Bloomington	isofemale	M
3884	USA	Ohio		1966	Bloomington	isofemale	M
3859	USA	Wisconsin		196_	Bloomington	isofemale	M
3845	USA	Virginia		1954	Bloomington	isofemale	M
3844	Spain	Barcelona		1954	Bloomington	isofemale	M
4264	USA	Connecticut		?	Bloomington	isofemale	M
2374	USA	Florida		?	Bloomington	isofemale	M
3855	Australia			?	Bloomington	isofemale	M
						isofemale
107660	Swedish C 193-			1930	S O'N	isofemale	M
107659	Samarkand 1936			1936	S O'N	isofemale	M
4266	Crimea 1936			1936	S O'N	isofemale	M
1	Canton S				Bloomington	isofemale	M
5	Oregon-R-C				Bloomington	isofemale	M
103416	Australia	Fairfield	A	1980	S O'N	isofemale	M
103417	Australia	Fairfield	A	1980	S O'N	isofemale	M
103414	Australia	Fairfield	A	1980	S O'N	isofemale	M
103415	Australia	Fairfield	P	1980	S O'N	isofemale	AA
103418	Australia	Fairfield	P	1980	S O'N	isofemale	AA
E10043	PNG		P	1982	S O'N	isofemale	BA
E10044	PNG		P	1982	S O'N	isofemale	BA
103407	Australia	Tahbilk	A	1989	S O'N	isofemale	M
